# Supplementary material for: Screening of a Combinatorial Library of Triazine-Scaffolded Dipeptide-Mimic Affinity Ligands to Bind Plasmid DNA
Source: Molecules. 2025 Aug 19;30(16):3423. doi: 10.3390/molecules30163423 (PMC12388571; doi:10.3390/molecules30163423)
Supplement: Supplementary file 1 [file molecules-30-03423-s001.zip]

Archive with 1 entries (1 files):
- molecules-3760345-supplementary.pdf
